# Supplementary material for: Gene Expression Profiling and Prognostic Significance of Nuclear and Membrane Progesterone Receptors in Head and Neck Squamous Cell Carcinoma
Source: Int J Mol Sci. 2026 Feb 14;27(4):1853. doi: 10.3390/ijms27041853 (PMC12940563; doi:10.3390/ijms27041853)
Supplement: Supplementary file 1 [file ijms-27-01853-s001.zip]

Archive with 2 entries (2 files):
- ijms-4153585-Supplemental Figures.pdf
- ijms-4153585-Supplemental Tables.xlsx
