# Supplementary material for: Gene Expression Profiling and Prognostic Significance of Nuclear and Membrane Progesterone Receptors in Head and Neck Squamous Cell Carcinoma
Source: Int J Mol Sci. 2026 Feb 14;27(4):1853. doi: 10.3390/ijms27041853 (PMC12940563; doi:10.3390/ijms27041853)
Supplement: Supplementary file 1 [file ijms-27-01853-s001.zip › ijms-4153585-Supplemental Tables.xlsx]

## Sheet: Supplemental Table S1
Supplemental Table S1. Association of clinicopathological characteristics. Data are presented as nuber of samples (percentage). Statistically significant p-values are in bold.
Characteristics		Survival		p-Value	ECS		p-Value	pGrade		p-Value	HPV		p-Value	LVI		p-Value	pN		p-Value	PNI		p-Value	pStage		p-Value	pT		p-Value	Sex		p-Value	Site					p-Value	Smoking		p-Value
		Alive	Deceased		Absent	Present		G1–G3	G4		Negative	Positive		Absent	Present		pN0+N1	pN2+N3		Absent	Present		1–3	4		pT1+T2	pT3+T4		Female	Male		Nasal	Oral	Oroph.	Hypoph.	Larynx		No	Yes
Age	<63 years	30 (68.2)	14 (31.8)	0.0547	34 (79.1)	9 (20.9)	0.5699	33 (73.3)	12 (26.7)	0.6133	38 (79.2)	10 (20.8)	0.092	31 (73.8)	11 (26.2)	1	23 (54.8)	19 (45.2)	0.2668	25 (58.1)	18 (41.9)	0.5633	15 (34.9)	28 (65.1)	0.2357	14 (32.6)	29 (67.4)	0.5219	12 (25.0)	36 (75.0)	0.9527	4 (8.3)	26 (54.2)	8 (16.7)	2 (4.2)	8 (16.7)	0.0366	10 (21.3)	37 (78.7)	0.0976
	≥64 years	20 (47.6)	22 (52.4)		31 (73.8)	11 (26.2)		32 (78.0)	9 (22.0)		43 (91.5)	4 (8.5)		31 (73.8)	11 (26.2)		28 (66.7)	14 (33.3)		27 (64.3)	15 (35.7)		20 (47.6)	22 (52.4)		11 (26.2)	31 (73.8)		12 (25.5)	35 (74.5)		3 (6.4)	27 (57.4)	0 (0.0)	5 (10.6)	12 (25.5)		17 (37.0)	29 (63.0)
Survival	Alive				41 (83.7)	8 (16.3)	0.0894	36 (73.5)	13 (26.5)	0.7032	43 (86.0)	7 (14.0)	0.9884	41 (85.4)	7 (14.6)	0.0069	32 (68.1)	15 (31.9)	0.1285	36 (73.5)	13 (26.5)	0.0033	24 (50.0)	24 (50.0)	0.0926	18 (37.5)	30 (62.5)	0.0881	13 (26.0)	37 (74.0)	0.6892	2 (4.0)	27 (54.0)	5 (10.0)	3 (6.0)	13 (26.0)	0.4731	15 (30.0)	35 (70.0)	0.0546
	Deceased				23 (67.6)	11 (32.4)		27 (77.1)	8 (22.9)		31 (86.1)	5 (13.9)		20 (58.8)	14 (41.2)		18 (51.4)	17 (48.6)		14 (41.2)	20 (58.8)		11 (31.4)	24 (68.6)		7 (20.0)	28 (80.0)		8 (22.2)	28 (77.8)		4 (11.1)	20 (55.6)	2 (5.6)	4 (11.1)	6 (16.7)		9 (25.0)	27 (75.0)
ECS	Absent							47 (73.4)	17 (26.6)	0.2922	53 (81.5)	12 (18.5)	0.1459	50 (76.9)	15 (23.1)	0.2328	50 (80.6)	12 (19.4)	< 0.0001	42 (64.6)	23 (35.4)	0.2437	34 (54.0)	29 (46.0)	0.0001	22 (34.9)	41 (65.1)	0.0927	21 (32.3)	44 (67.7)	0.0154	6 (9.2)	34 (52.3)	5 (7.7)	4 (6.2)	16 (24.6)	0.3799	20 (30.8)	45 (69.2)	0.3523
	Present							17 (85.0)	3 (15.0)		19 (95.0)	1 (5.0)		12 (63.2)	7 (36.8)		1 (5.0)	19 (95.0)		10 (50.0)	10 (50.0)		1 (5.0)	19 (95.0)		3 (15.0)	17 (85.0)		1 (5.0)	19 (95.0)		0 (0.0)	12 (60.0)	2 (10.0)	3 (15.0)	3 (15.0)		4 (20.0)	16 (80.0)
pGrade	G1–G3										56 (86.2)	9 (13.8)	0.5652	46 (73.0)	17 (27.0)	0.8618	36 (59.0)	25 (41.0)	0.5378	40 (62.5)	24 (37.5)	0.5513	23 (37.1)	39 (62.9)	0.2211	16 (25.8)	46 (74.2)	0.2859	17 (26.2)	48 (73.8)	0.8315	3 (4.6)	42 (64.6)	5 (7.7)	3 (4.6)	12 (18.5)	0.013	14 (21.5)	51 (78.5)	0.0213
	G4										17 (81.0)	4 (19.0)		15 (75.0)	5 (25.0)		14 (66.7)	7 (33.3)		11 (55.0)	9 (45.0)		11 (52.4)	10 (47.6)		8 (38.1)	13 (61.9)		5 (23.8)	16 (76.2)		3 (14.3)	5 (23.8)	2 (9.5)	4 (19.0)	7 (33.3)		10 (47.6)	11 (52.4)
HPV	Negative													54 (76.1)	17 (23.9)	0.2766	43 (60.6)	28 (39.4)	0.9475	43 (59.7)	29 (40.3)	0.5198	33 (45.8)	39 (54.2)	0.0413	22 (30.6)	50 (69.4)	0.5882	20 (24.7)	61 (75.3)	0.7589	5 (6.2)	46 (56.8)	6 (7.4)	7 (8.6)	17 (21.0)	0.5501	26 (32.5)	54 (67.5)	0.0691
	Positive													8 (61.5)	5 (38.5)		8 (61.5)	5 (38.5)		9 (69.2)	4 (30.8)		2 (15.4)	11 (84.6)		3 (23.1)	10 (76.9)		4 (28.6)	10 (71.4)		2 (14.3)	7 (50.0)	2 (14.3)	0 (0.0)	3 (21.4)		1 (7.7)	12 (92.3)
LVI	Absent																41 (69.5)	18 (30.5)	0.0477	45 (72.6)	17 (27.4)	0.0002	30 (50.0)	30 (50.0)	0.0279	19 (31.7)	41 (68.3)	0.7035	18 (29.0)	44 (71.0)	0.3229	4 (6.5)	34 (54.8)	6 (9.7)	3 (4.8)	15 (24.2)	0.6108	17 (27.4)	45 (72.6)	0.6965
	Present																10 (45.5)	12 (54.5)		6 (27.3)	16 (72.7)		5 (22.7)	17 (77.3)		6 (27.3)	16 (72.7)		4 (18.2)	18 (81.8)		2 (9.1)	12 (54.5)	1 (4.5)	3 (13.6)	4 (18.2)		7 (31.8)	15 (68.2)
pN	pN0+N1																			34 (66.7)	17 (33.3)	0.1781	34 (66.7)	17 (33.3)	< 0.0001	19 (37.3)	32 (62.7)	0.0295	20 (39.2)	31 (60.8)	0.0002	6 (11.8)	27 (52.9)	2 (3.9)	3 (5.9)	13 (25.5)	0.0801	19 (37.3)	32 (62.7)	0.0121
	pN2+N3																			16 (51.6)	15 (48.4)		0 (0.0)	33 (100.0)		5 (15.2)	28 (84.8)		1 (3.0)	32 (97.0)		0 (0.0)	18 (54.5)	5 (15.2)	4 (12.1)	6 (18.2)		4 (12.1)	29 (87.9)
PNI	Absent																						25 (49.0)	26 (51.0)	0.1128	17 (33.3)	34 (66.7)	0.4234	12 (23.1)	40 (76.9)	0.4612	4 (7.7)	29 (55.8)	6 (11.5)	3 (5.8)	10 (19.2)	0.4792	14 (26.9)	38 (73.1)	0.7373
	Present																						10 (31.2)	22 (68.7)		8 (25.0)	24 (75.0)		10 (30.3)	23 (69.7)		2 (6.1)	17 (51.5)	1 (3.0)	4 (12.1)	9 (27.3)		10 (30.3)	23 (69.7)
pStage	1–3																									20 (57.1)	15 (42.9)	< 0.0001	12 (34.3)	23 (65.7)	0.0885	2 (5.7)	18 (51.4)	2 (5.7)	2 (5.7)	11 (31.4)	0.5022	13 (37.1)	22 (62.9)	0.0818
	4																									5 (10.0)	45 (90.0)		9 (18.0)	41 (82.0)		4 (8.0)	28 (56.0)	5 (10.0)	5 (10.0)	8 (16.0)		10 (20.0)	40 (80.0)
pT	pT1+T2																												8 (32.0)	17 (68.0)	0.3171	1 (4.0)	11 (44.0)	4 (16.0)	1 (4.0)	8 (32.0)	0.2008	7 (28.0)	18 (72.0)	0.9003
	pT3+T4																												13 (21.7)	47 (78.3)		5 (8.3)	35 (58.3)	3 (5.0)	6 (10.0)	11 (18.3)		16 (26.7)	44 (73.3)
Sex	Female																															3 (12.5)	17 (70.8)	1 (4.2)	0 (0.0)	3 (12.5)	0.1572	13 (54.2)	11 (45.8)	0.0017
	Male																															4 (5.6)	36 (50.7)	7 (9.9)	7 (9.9)	17 (23.9)		14 (20.3)	55 (79.7)
Site	Nasal																																					6 (85.7)	1 (14.3)	0.0032
	Oral																																					11 (21.6)	40 (78.4)
	Oroph.																																					2 (25.0)	6 (75.0)
	Hypoph.																																					4 (57.1)	3 (42.9)
	Larynx																																					4 (20.0)	16 (80.0)
ECS – extracapsular spread; G – tumor grade; HPV – human papillomavirus; Hypoph. – hypopharynx; LVI – lymphovascular Invasion; N – lymph node involvement; Oroph. – oropharynx; p – pathological; PNI – perineural invasion; T – tumor size

## Sheet: Supplemental Table S2
Supplemental Table S2. Per patient data obtained in this study.
Sample	Type	Site	Age	Sex	Smoking	HPV	pTNM	Grade	Extracapsular spread	Perineural invasion	Lymphovascular invasion	Outcome	Follow-up time	PGR	PAQR5	PAQR6	PAQR7	PAQR8	PAQR9	PGRMC1	PGRMC2
HNSCC01	Primary	Hypopharynx	49	Male	Yes	Negative	T4aN2bM0	G3	Present	Absent		Alive	36	0.179927	0.0814781	0.0144138	0.0840671	0.00305988	0.0090708	1.52075	0.811083
HNSCC01M	Metastatic	Metastatic lymph node	49	Male	Yes	Negative						Alive	36	0.00640996	0.122535	0.00806041	0.0407024	0.00687113	0.000619616	0.47049	0.281738
HNSCC02	Primary	Oral cavity	76	Male		Negative								0.000367093	0.0442484	0.00344385	0.0228324	0.00384326	0.000184963	0.357216	0.242968
HNSCC03M	Metastatic	Metastatic lymph node	73	Male	Yes	Negative	N3b	G3	Present	Absent	Absent	Alive	48	0.00757092	0.0675253	0.0598819	0.0598797	0.032813	0.015149	1.4718	1.00397
HNSCC04	Primary	Oral cavity	67	Male	Yes	Positive	T4aN0	G2	Absent	Absent	Absent	Dead	21	0.00697542	0.161307	0.0955223	0.220365	0.0767518	0.0371151	0.602094	0.86714
HNSCC05	Primary	Oral cavity	57	Male	Yes	Negative	T3N3b	G3	Present	Present	Present	Dead	5	0.00186091	0.107541	0.00939608	0.0827334	0.00269961	0.000406533	0.493996	0.447972
HNSCC05M	Metastatic	Metastatic lymph node	57	Male	Yes	Negative	N3b	G3	Present	Present	Present	Dead	5	0.000917913	0.00149386	0.00463489	0.0283096	0.00755808	6.31193e-05	0.492304	0.420857
HNSCC06	Primary	Hypopharynx	68	Male	No	Negative	T3N0	G4	Absent	Present	Absent	Dead	9	0.000138831	0.0169428	0.000386971	0.0411284	0.0193947	0.000127271	1.01111	0.268245
HNSCC07	Primary	Oropharynx	61	Male	Yes	Positive	T1N2b	G4	Absent	Absent	Absent	Alive	36	0.000247066	0.0172334	0.00056895	0.0313093	0.00559095	3.59365e-05	0.217425	0.13014
HNSCC07M	Metastatic	Metastatic lymph node	61	Male	Yes	Positive	N2b	G4	Absent	Absent	Absent	Alive	36	0.00761594	0.0768895	0.0183076	0.115097	0.0281842	0.0115484	1.3563	0.0889894
HNSCC08	Primary	Oral cavity	54	Male		Positive								0.00296392	0.0178627	0.00517384	0.0611978	0.00400674	0.000131453	0.178813	0.162614
HNSCC09	Primary	Oral cavity	77	Male	Yes	Positive	T3N2b	G3	Absent	Present	Present	Alive	46	0.000261625	0.0958567	0.0338019	0.0609294	0.0124107	0.0024416	0.738831	0.344661
HNSCC10	Primary	Oral cavity	70	Male	Yes	Negative	T4aN3b	G3	Present	Absent	Absent	Alive	7	1.58974e-05	0.0497961	0.00260935	0.0253607	0.00175455	0.000796779	0.346017	0.151652
HNSCC11	Primary	Oropharynx	53	Male	Yes	Positive	T4aN2b	G3	Absent	Present	Present	Dead	11	0.000980451	0.152219	0.0180134	0.0251278	0.00951098	0.00759359	0.334231	0.329937
HNSCC12	Primary	Larynx	73	Male	Yes	Negative								0.00269332	0.0768054	0.067263	0.132426	0.00402636	0.00459609	0.186815	0.247763
HNSCC13	Primary	Hypopharynx	81	Male	Yes	Negative	T3N0	G3	Absent	Absent	Absent	Dead	10	7.98393e-05	0.0207607	0.00260021	0.0265099	0.00522375	0.00343905	0.233456	0.279604
HNSCC14	Primary	Oral cavity	78	Male	Yes	Negative	T3N0	G4	Absent	Absent	Absent	Alive	48	0.000801671	0.0111838	0.00091393	0.0168231	0.0020806	0.000524432	0.246207	0.190454
HNSCC15	Primary	Oral cavity	68	Female	Yes	Negative								0.00133088	0.0246259	0.0148744	0.0351345	0.00740293	0.000588308	1.27291	1.40828
HNSCC16M	Metastatic	Metastatic lymph node	63	Male	No	Negative	TxN3b	G4	Present	Absent	Absent	Alive	48	0.00485633	0.00403821	0.0101026	0.0141226	0.0118273	0.00745977	0.0498936	0.0402082
HNSCC17	Primary	Oral cavity	68	Male	Yes	Negative	T4aN3b	G3	Present	Absent	Absent	Dead	9	0.00321983	0.0143868	0.00226615	0.0553491	0.00624914	0.000234421	0.368022	0.417381
HNSCC18	Primary	Nasal cavity and paraNasal sinuses	67	Male	No	Negative	T3N0	G4	Absent	Absent	Absent	Dead	7	0.00612336	0.115266	0.0334134	0.0990855	0.0185781	0.00841655	1.4882	0.668979
HNSCC19	Primary	Oropharynx	60	Male	Yes	Negative	T1N3b	G3	Present	Absent	Absent	Alive	27	0.00521145	0.11132	0.00535539	0.068022	0.00955064	0.000344239	0.763415	0.914349
HNSCC20	Primary	Oral cavity	59	Male	Yes	Negative	T3N1	G3	Absent	Present	Present	Dead	8	0.000223424	0.0192134	0.00118343	0.0206817	0.00177407	1.95431e-05	0.120361	0.0820304
HNSCC21	Primary	Oropharynx	61	Male	Yes	Negative	T2N0	G3	Absent	Absent	Absent	Alive	45	0.00137586	0.0509277	0.00544269	0.0245663	0.0172481	0.00604877	0.198162	0.140799
HNSCC22	Primary	Hypopharynx	72	Male	No	Negative	T3N3b	G4	Present	Absent	Absent	Alive	5	5.70748e-05	0.0063279	0.00106124	0.0175466	0.000984745	0.000171466	0.121682	0.0771481
HNSCC22M	Metastatic	Metastatic lymph node	72	Male	No	Negative						Alive	5	0.00304379	0.0286173	0.00501799	0.0416644	0.00684873	0.0010972	0.522109	0.238072
HNSCC23	Primary	Oral cavity	72	Male	Yes	Negative	T4aN3b	G3	Present	Absent	Absent	Alive	39	0.0198926	0.336106	0.118698	0.266989	0.0632507	0.0550579	4.28729	1.72383
HNSCC23M	Metastatic	Metastatic lymph node	72	Male	Yes	Negative	N3b	G3	Present	Absent	Absent	Alive	39	0.000155442	0.0218487	0.00614716	0.0224509	0.00644164	3.43188e-05	0.591678	0.121887
HNSCC24	Primary	Hypopharynx	73	Male	No	Negative	T4aN3b	G4	Present	Present	Present	Dead	3	0.0027379	0.121248	0.0382241	0.0803744	0.0225019	0.0265967	1.16643	0.509457
HNSCC25	Primary	Larynx	62	Male	Yes	Negative	T3N3b	G3	Present	Present	Absent	Alive	43	0.000623154	0.186015	0.000873355	0.0237626	0.00304254	0.000437396	0.454835	0.357781
HNSCC25M	Metastatic	Metastatic lymph node	62	Male	Yes	Negative	N3b	G3	Present	Present	Absent	Alive	43	0.00238013	0.148183	0.00936859	0.0446591	0.0466762	0.00221144	0.180005	0.200491
HNSCC26	Primary	Oral cavity	83	Female	Yes	Negative	T2N0	G3	Absent	Present	Absent	Dead	46	0.0714524	0.0235141	0.0128645	0.207465	0.0693747	0.0806499	4.13174	2.22371
HNSCC27	Primary	Oral cavity	62	Female	Yes	Positive	T4aN0	G3	Absent	Absent	Absent			0.0014141	0.13893	0.162938	0.166274	0.0883505	0.0526994	0.59207	0.958651
HNSCC28	Primary	Larynx	72	Male	Yes	Negative	T2N0	G3	Absent	Absent	Absent	Alive	44	0.103674	0.027124	0.298538	0.307273	0.129211	0.121985	0.0300267	0.526919
HNSCC29	Primary	Oral cavity	50	Male	Yes	Negative	T4aN3b	G3	Present	Absent	Present			8.12539e-05	0.00325119	0.0214036	0.447318	0.06722	0.0325786	5.70286	8.88027
HNSCC29M	Metastatic	Metastatic lymph node	50	Male	Yes	Negative	N3b	G3	Present	Absent	Present			0.0129299	0.165179	0.0157349	0.23596	0.711557	2.08354	0.563963	0.448161
HNSCC30	Primary	Larynx	87	Male	Yes	Negative	T2N0	G3	Absent	Absent	Absent	Alive	36	0.00110282	0.322793	0.0510394	0.0603514	0.0130831	0.00038755	1.21177	1.27843
HNSCC31	Primary	Oral cavity	70	Male	Yes	Negative	T3N3b	G3	Present	Present	Absent	Dead	22	0.0631177	0.433103	0.379294	0.037485	0.263254	0.00796813	1.7341	0.906258
HNSCC32	Primary	Hypopharynx	46	Male	No	Negative	T2N2b	G4	Absent	Present	Present	Alive	37	0.000909544	0.0249246	0.0133556	0.022445	0.011601	0.000615836	0.594127	0.33004
HNSCC32M	Metastatic	Metastatic lymph node	46	Male	No	Negative	N2b		Absent			Alive	37	0.00295944	0.00414107	0.00262128	0.0108592	0.0153557	0.00013106	0.349025	0.12818
HNSCC33M	Metastatic	Metastatic lymph node	57	Male	No	Negative	TxN3b	G4	Present	Absent	Absent	Dead	21	0.00191503	0.0937938	0.0029869	0.0432969	0.0021121	0.00146525	0.271943	0.0629869
HNSCC34	Primary	Oropharynx	44	Male	Yes	Negative	T4N3b	G1	Present	Absent	Absent	Alive	43	0.000800196	0.135186	0.00328767	0.0367584	0.00612549	0.000837671	0.335377	0.246896
HNSCC34M	Metastatic	Metastatic lymph node	44	Male	Yes	Negative	N3b	G1	Present	Absent	Absent	Alive	43	0.00678514	0.00325523	0.0056022	0.0323343	0.0280863	0.0015714	0.285625	0.260177
HNSCC35	Primary	Oral cavity	72	Female	No	Negative	T4aN3b	G3	Present	Present	Present	Dead	8	0.00980832	0.0343682	0.0192314	0.0504103	0.0212496	0.0093168	0.279787	0.190091
HNSCC35M	Metastatic	Metastatic lymph node	72	Female	No	Negative	N3b	G3	Present	Present	Present	Dead	8	0.0025811	0.0587477	0.0110077	0.0631093	0.0156184	0.00412573	1.24705	0.261202
HNSCC36	Primary	Larynx	56	Male	Yes	Negative	T2N0	G4	Absent	Present	Absent	Alive	43	0.00104373	0.0335301	0.00122731	0.130148	0.00403979	0.000139742	0.509364	0.491052
HNSCC37	Primary	Oropharynx	63	Male	Yes	Negative	T4aN2b	G3	Absent	Absent	Absent	Dead	12	0.00116772	0.121825	0.00425691	0.109093	0.0074182	0.00123324	0.843298	0.475076
HNSCC38M	Metastatic	Metastatic lymph node	63	Male	No	Negative	TxN3b	G4	Present	Absent	Absent	Dead	19	0.00176611	0.00800456	0.0110515	0.0385393	0.0331895	0.00190089	0.367125	0.177638
HNSCC39	Primary	Nasal cavity and paraNasal sinuses	57	Male	No	Negative	T4aN0	G3	Absent	Present	Present	Alive	48	0.00027971	0.00295074	0.00241485	0.0101688	0.00261725	2.1149e-05	0.182255	0.0632893
HNSCC40	Primary	Oral cavity	62	Female	Yes	Positive	T4aN0	G2	Absent	Absent	Absent	Alive	48	0.0781694	0.0210284	0.00566441	0.0821475	0.0139185	0.00414446	0.434161	0.41625
HNSCC41	Primary	Oral cavity	64	Female	No	Negative								0.0033993	0.204296	0.0297359	0.16306	0.0219632	0.0110084	1.72805	1.37778
HNSCC42	Primary	Oropharynx	57	Female	No	Negative	T2N1	G4	Absent	Absent	Absent	Alive	46	0.000216479	0.00164763	0.000611943	0.023136	0.00115783	5.8925e-06	0.0903999	0.193513
HNSCC43	Primary	Oral cavity	64	Male	Yes	Negative	T3N3b	G3	Present	Present	Present	Dead	18	0.0095048	0.142348	0.0506879	0.161461	0.033925	0.006656	1.32352	2.32865
HNSCC43M	Metastatic	Metastatic lymph node	64	Male	Yes	Negative	N3b	G3	Present	Present	Present	Dead	18	0.0679016	0.110769	0.0159357	0.0198269	0.0307963	0.00151644	1.29582	0.818506
HNSCC44M	Metastatic	Metastatic lymph node	66	Male	No	Negative	TxN3b	G1	Present	Absent	Absent	Dead	21	0.000800091	0.00692059	0.00483242	0.0175066	0.00728014	0.000375111	0.246198	0.129866
HNSCC45M	Metastatic	Metastatic lymph node	59	Male	No	Negative	T1N3b	G1	Present	Absent	Absent	Dead	18	0.0111124	0.0318236	0.00665136	0.0494246	0.0163578	0.000949691	0.578684	0.593286
HNSCC46M	Metastatic	Metastatic lymph node	69	Male	Yes	Negative	T1N3b	G3	Present	Absent	Absent	Alive	48	0.00239431	0.206564	0.014955	0.0655924	0.0208803	0.0131152	0.767923	0.333071
HNSCC47	Primary	Oropharynx	59	Male	No	Negative	T4bN3b							0.000959249	0.00980336	0.0021616	0.123546	0.00355066	0.000179818	0.16323	0.15445
HNSCC48	Primary	Oral cavity	52	Male	Yes	Negative	T4aN0	G3	Absent	Absent	Absent	Alive	47	0.00354014	0.0329934	0.0181004	0.029625	0.0143595	0.00605406	0.791459	0.795948
HNSCC49	Primary	Oral cavity	75	Male	Yes	Negative	T3N1	G3	Absent	Absent	Absent	Alive	48	0.00106175	0.0547809	0.00549961	0.030069	0.00320758	0.00100823	0.148295	0.206652
HNSCC50	Primary	Oral cavity	68	Female	Yes	Negative	T3N0	G3	Absent	Absent	Absent	Alive	48	0.00982775	0.229933	0.0116586	0.120666	0.00240516	0.006449	1.02123	0.372628
HNSCC51	Primary	Larynx	62	Male	Yes	Negative	T3N0	G4	Absent	Present	Absent	Alive	48	0.011321	0.0102897	0.0112295	0.014695	0.00699828	0.00151426	0.705444	0.57304
HNSCC52	Primary	Nasal cavity and paraNasal sinuses	54	Female	No	Positive	T4aN0	G3	Absent	Absent	Absent	Alive	47	0.0290423	0.0498231	0.0297499	0.117279	0.0393044	0.0083268	0.973106	0.432271
HNSCC53	Primary	Larynx	64	Male	No	Negative	T3N0	G4	Absent	Absent	Absent	Alive	47	0.000453302	0.0161556	0.00112575	0.0155528	0.00569151	0.000524122	0.150257	0.124098
HNSCC54	Primary	Oral cavity	80	Male	Yes	Negative	T3N0	G3	Absent	Absent	Absent	Alive	46	0.0170473	0.0296954	0.00646712	0.0667844	0.0211737	0.00134574	2.38259	1.83135
HNSCC55	Primary	Larynx	56	Female	No	Negative	T3N0	G4	Absent	Absent	Absent	Alive	46	0.000275362	0.00331891	0.000371618	0.00908974	0.00258055	0.000948279	0.194034	0.11144
HNSCC56	Primary	Oral cavity	76	Female	No	Negative	T2N0	G3	Absent	Absent	Present	Alive	36	0.000672996	0.045944	0.00258282	0.0428321	0.011288	0.000287802	0.595737	0.490819
HNSCC57	Primary	Larynx	70	Male	Yes	Positive	T4aN0	G3	Absent	Present	Present	Dead	21	0.000422888	0.0119016	0.00382374	0.034668	0.0112295	0.000384362	0.302577	0.156838
HNSCC58	Primary	Oral cavity	55	Male	Yes	Positive	T3N2b	G3	Absent	Absent	Absent	Alive	42	0.000477881	0.000643861	0.000753615	0.00541449	0.00423075	0.000358108	0.240139	0.297286
HNSCC59	Primary	Larynx	75	Male	Yes	Negative	T3N3b	G3	Present	Absent	Absent	Dead	14	0.000536402	0.0138319	0.00780437	0.0939238	0.0085751	0.000700053	0.323294	0.452299
HNSCC59M	Metastatic	Metastatic lymph node	75	Male	Yes	Negative	N3b	G3	Present	Absent	Absent	Dead	14	0.00280111	0.00392562	0.00567213	0.0773949	0.0193394	0.00352844	3.81096	0.159764
HNSCC60	Primary	Larynx	68	Male	No	Negative	T2N0	G2	Absent	Absent	Absent	Alive	45	0.000985095	0.0818594	0.02828	0.0724475	0.00809308	0.00304257	0.16076	0.490713
HNSCC61	Primary	Nasal cavity and paraNasal sinuses	72	Male	No	Negative								0.0346839	0.688629	0.0383733	0.343907	0.235957	0.0294216	1.30372	0.648237
HNSCC62	Primary	Oral cavity	68	Female	No	Negative	T4aN0	G3	Absent	Present	Absent	Alive	43	0.0182936	0.219489	0.155238	0.219524	0.168152	0.0679676	0.412511	0.406374
HNSCC63	Primary	Larynx	77	Male	Yes	Negative	T1N0	G3	Absent	Absent	Absent	Dead	29	2.78094e-05	0.00292025	0.00358429	0.0141785	0.00372833	1.62979e-05	0.112847	0.178427
HNSCC64	Primary	Oral cavity	58	Male	Yes	Negative	T4aN3b	G3	Present	Present	Absent	Dead	8	0.00174763	0.125232	0.0123577	0.0510384	0.0188146	0.00498535	0.825973	0.825304
HNSCC65	Primary	Oral cavity	56	Male	Yes	Negative	T4aN0	G3	Absent	Absent	Absent	Dead	41	0.000402067	0.00161341	0.00137056	0.0334039	0.00448421	0.00181685	0.29319	0.542267
HNSCC66	Primary	Larynx	57	Male	Yes	Negative	T2N2b	G4	Absent	Absent	Absent	Alive	44	0.000353369	0.0118018	0.00173875	0.0136539	0.00429058	0.000239696	0.280191	0.363921
HNSCC67	Primary	Larynx	69	Male	Yes	Positive	T2N3b	G4	Present	Present	Present	Dead	10	0.00093522	0.00758515	0.00336112	0.00920217	0.0128727	0.000624927	0.155368	0.128711
HNSCC67M	Metastatic	Metastatic lymph node	69	Male	Yes	Positive	N3b	G4	Present	Present	Present	Dead	10	0.00403954	0.054448	0.0274571	0.069356	0.0640435	0.0215069	0.438048	0.631928
HNSCC68	Primary	Oral cavity	58	Male	Yes	Negative	PT2N1	G4	Absent	Absent	Present	Alive	40	0.000836278	0.0108926	0.00829689	0.021637	0.00660243	0.000543974	0.239362	0.183998
HNSCC69	Primary	Hypopharynx	79	Male	Yes	Negative	T4aN0	G2	Absent	Present	Present	Dead	3	0.000399489	0.0493388	0.00175979	0.0324295	0.00592436	0.000732894	0.214371	0.246678
HNSCC70	Primary	Oral cavity	55	Male	Yes	Negative	T4aN2b	G3	Absent	Present	Present	Dead	6	0.000679841	0.0240972	0.00494913	0.0627585	0.0131955	0.000642473	0.134278	0.281787
HNSCC70M	Metastatic	Metastatic lymph node	55	Male	Yes	Negative	N2b	G3	Absent	Present	Present	Dead	6	0.000190869	0.00577069	0.00465664	0.0126284	0.017501	0.00150407	0.0558449	0.123409
HNSCC71	Primary	Larynx	63	Female	No	Negative	T3N1	G3	Absent	Present	Absent	Alive	42	0.000363399	0.0140483	0.00239118	0.0192544	0.00581086	0.000559155	0.179709	0.20472
HNSCC72	Primary	Nasal cavity and paraNasal sinuses	64	Female	No	Negative	T4bN0	G4	Absent	Present	Absent	Dead	6	0.00180099	0.0141367	0.0108921	0.0444387	0.00918838	0.00764525	0.41148	0.200442
HNSCC73	Primary	Larynx	88	Male	Yes	Negative	T4aN2b	G3	Absent	Present	Present	Dead	24	0.00542757	0.0347478	0.024452	0.0260927	0.0255165	0.00322554	0.606407	0.815253
HNSCC74	Primary	Oral cavity	72	Male	Yes	Negative	T4aN0	G3	Absent	Absent	Absent	Alive	42	0.00121001	0.020633	0.00439446	0.0216863	0.0103015	0.00136631	0.269452	0.436942
HNSCC74M	Metastatic	Metastatic lymph node	72	Male	Yes	Positive	T1N3b	G1	Present	Absent	Absent	Alive	43	0.000309993	0.00563076	0.00440437	0.0168089	0.00905045	0.00797191	0.362278	0.205603
HNSCC75M	Metastatic	Metastatic lymph node	84	Female	No	Positive	T2N3b	G4	Present	Present	Absent	Dead	16	0.0003893	0.0175678	0.00056081	0.0145785	0.00395559	0.00475881	0.132651	0.209128
HNSCC76	Primary	Larynx	55	Male	Yes	Positive	T3N0	G4	Absent	Absent	Absent	Alive	41	0.000491674	0.00745778	0.00124359	0.0208042	0.00546157	2.42153e-05	0.17318	0.17159
HNSCC77	Primary	Nasal cavity and paraNasal sinuses	56	Male	Yes	Positive	T4aN0	G4	Absent	Absent	Present	Dead	21	0.000485249	0.000668719	0.00116435	0.00560342	0.0102548	0.000583459	0.0254033	0.0900591
HNSCC77M	Metastatic	Metastatic lymph node	56	Male	Yes	Positive	N0	G4	Absent	Absent	Present	Dead	21	0.000296897	0.00109971	0.00114155	0.0817885	0.00204482	0.000245559	0.190769	0.383535
HNSCC78	Primary	Nasal cavity and paraNasal sinuses	39	Female	No	Negative	T2N0	G1	Absent	Absent	Absent	Dead	21	0.00020883	0.00763219	0.00466747	0.0248392	0.00451927	0.00261839	0.131458	0.318032
HNSCC79M	Metastatic	Metastatic lymph node	71	Male	No	Negative	TxN2	G1	Absent	Absent	Absent	Dead	24	0.000223178	0.00273632	0.00202637	0.0143461	0.00513059	0.000485491	0.180994	0.0941218
HNSCC80	Primary	Larynx	64	Male	Yes	Negative	T4aN2b	G3	Absent	Absent	Present	Dead	12	0.000100932	0.00808721	0.000725925	0.0217711	0.00297563	0.000562077	0.123897	0.116918
HNSCC81	Primary	Oral cavity	62	Female	Yes	Negative	T2N0	G3	Absent	Present	Present	Dead	15	0.00165593	0.0599025	0.0296359	0.132544	0.0298179	0.015193	0.394617	0.366639
HNSCC82	Primary	Larynx	66	Male	Yes	Negative	T2N0	G3	Absent	Present	Absent	Alive	24	0.000602003	0.0374373	0.013606	0.0455566	0.011255	0.00285346	0.272559	0.089989
HNSCC83	Primary	Larynx	63	Female	Yes	Negative	T4aN0	G3	Absent	Present	Absent	Alive	16	0.000568259	0.0192605	0.00159461	0.0127343	0.00712961	0.00126331	0.0752	0.0500048
HNSCC84	Primary	Oral cavity	65	Female	Yes	Negative	T2N0	G3	Absent	Absent	Absent	Alive	33	0.00873043	0.0371373	0.0225034	0.0308289	0.0521266	0.0134199	1.78782	1.09913
HNSCC85	Primary	Oral cavity	58	Male	Yes	Negative	T4N0	G2	Absent	Absent	Absent	Alive	36	0.000205542	0.00744513	0.00167048	0.0072636	0.00677852	0.00122351	0.145566	0.0660026
HNSCC86	Primary	Oral cavity	90	Female	No	Negative	T4N0	G4	Absent	Present	Absent	Dead	1	0.00161331	0.113214	0.0352743	0.164164	0.0686075	0.255128	7.23932	1.41111
HNSCC87	Primary	Oral cavity	61	Male	Yes	Negative	T4N2	G2	Absent	Present	Absent	Alive	26	0.000124988	0.0410718	0.00156782	0.00732134	0.00664542	0.00220425	0.890453	0.315262
HNSCC88	Primary	Oral cavity	58	Female	Yes	Negative		G2	Absent	Present	Absent	Alive	32	0.00095804	0.0103265	0.00424151	0.00859562	0.0101878	0.0019843	0.180062	0.121738
HNSCC89	Primary	Oral cavity	73	Female	No	Negative	T3N0	G1	Absent	Absent	Absent	Dead	1	0.000275412	0.112955	0.0236803	0.0287071	0.0311241	0.00755903	0.358402	0.151614
HNSCC90	Primary	Oral cavity	59	Male	No	Negative		G3	Absent	Absent	Absent	Alive	13	7.66299e-05	0.0253897	0.0159448	0.0192678	0.0233374	0.0113821	1.00636	0.493698
HNSCC91	Primary	Oral cavity	62	Female	Yes	Negative	T2N0	G4	Absent	Present	Absent	Dead	15	3.83297e-05	0.00961079	0.00142158	0.00236447	0.0064073	0.00145229	0.289399	0.0604657
HNSCC92	Primary	Oral cavity	77	Male	No	Negative	T3N0	G2	Absent	Absent	Absent	Alive	22	0.000504078	0.00236869	0.00138439	0.00257315	0.00152767	0.00118309	0.177655	0.0543839
HNSCC93	Primary	Oral cavity	68	Male	Yes	Negative	T3N3B	G3	Present	Absent	Absent	Dead	24	0.000183102	0.0043379	0.000149911	0.0112204	0.00111214	9.91258e-05	0.0927313	0.0573574
HNSCC94	Primary	Oral cavity	55	Male	Yes	Negative	T4N2c	G4				Alive	12	0.000376775	0.00240941	0.000661792	0.00465293	0.00571378	7.27237e-05	0.0525356	0.0432991
HNSCC95	Primary	Oral cavity	56	Male	Yes	Negative	T4N3					Dead	0	0.000544424	0.00748684	0.00243262	0.00618345	0.00409898	0.00022233	0.150365	0.156473
HNSCC96	Primary	Oral cavity	70	Male	Yes	Negative	T2N0		Absent	Absent	Absent	Alive	24	0.000805232	0.0149954	0.000226272	0.00713499	0.00355589	0.000462287	0.317022	0.115257
HNSCC97	Primary	Oral cavity	71	Male	No	Negative	T2N1	G3	Absent	Absent	Absent	Dead	2	0.00020008	0.0168584	0.000529744	0.00486496	0.00186465	0.000115167	0.0907869	0.0921101
HNSCC98	Primary	Oral cavity	56	Male	Yes	Negative	T3N3b	G3	Present	Present	Absent	Dead	18	6.17079e-05	0.00684692	0.00326551	0.00648682	0.00179921	0.00965625	0.228815	0.0859171
HNSCC99	Primary	Oral cavity	47	Male	Yes	Negative	T3N2b	G3	Absent	Absent	Absent	Alive	4	9.07331e-05	0.00159133	0.000129134	0.00366783	0.000808098	4.24741e-05	0.0407341	0.0241773
HNSCC100	Primary	Oral cavity	46	Male	No	Negative	T2N1	G3	Present	Present	Present	Alive	20	0.00286538	0.0668781	0.0135763	0.0837815	0.0647499	0.0295384	0.084351	0.0229417
HNSCC101	Primary	Oral cavity	57	Female	Yes	Positive	T2N0	G3	Absent	Absent	Absent	Alive	20	2.77788e-05	0.000644506	0.000198762	0.00297773	0.0211597	2.77788e-05	0.147539	0.00405113
HNSCC102	Primary	Oral cavity	58	Male	Yes	Negative		G2				Dead	5	0.00121261	0.119166	0.0361882	0.118422	0.0961784	0.0617053	0.036464	0.00410925
HNSCC103	Primary	Oral cavity	61	Male	Yes	Negative	T2Nx	G2	Absent	Absent	Absent	Alive	1	5.28186e-07	0.00266033	0.00062606	0.00590342	0.000858754	5.56156e-05	0.0949636	0.0450492
HNSCC104	Primary	Oral cavity	80	Female	No	Negative	T4aN0	G2	Absent	Absent	Present	Alive	2	0.000518877	0.000134747	0.000134747	0.0307801	0.0236029	0.000134747	0.544676	0.0679393
HNSCC105	Healthy	Healthy oral mucosa	54	Female	Yes									0.000965569	0.0534557	0.000291492	0.0471085	0.0287589	4.35007e-05	0.332934	0.313911
HNSCC106	Healthy	Healthy oral mucosa	69	Male	No									0.0253912	0.143537	0.425292	0.355781	0.21706	0.261967	0.0173658	0.00484375
HNSCC107	Healthy	Healthy oral mucosa	47	Male	No									0.000206384	0.421437	0.00448515	0.475609	0.182805	0.103165	2.10008	1.18384
HNSCC108	Healthy	Healthy oral mucosa	57	Female	No									0.00941446	0.425168	0.0157759	0.377967	0.0844511	0.000490953	2.24223	1.5815
HNSCC109	Healthy	Healthy oral mucosa	61	Male	No									0.00116664	1.71562	0.00696134	0.533678	0.0101748	0.00316327	13.8105	7.76443
HNSCC110	Healthy	Healthy oral mucosa	63	Male	No									0.000649667	0.648609	0.103664	0.604723	0.297616	0.304285	3.63653	1.38571
HNSCC111	Healthy	Healthy oral mucosa	69	Male	No									0.0174302	0.0978908	0.301768	0.475355	0.286278	0.0213741	1.12829	0.441927
HNSCC112	Healthy	Healthy oral mucosa	58	Male	No									0.00101681	0.589036	0.190991	0.334917	0.303284	0.184286	0.398245	0.130982
HNSCC113	Healthy	Healthy oral mucosa	60	Male	No									0.0113057	0.174587	0.00472063	0.100379	0.0244087	1.80125e-05	0.713896	1.09496
HNSCC114	Healthy	Healthy oral mucosa	62	Male	No									0.000852442	0.167108	0.100539	0.152962	0.145321	0.0267478	0.164362	0.0175915
HNSCC115	Healthy	Healthy oral mucosa	47	Male	Yes									0.000353456	0.0764495	0.00407681	0.0507096	0.0211376	0.00183495	0.968337	0.377775
HNSCC116	Healthy	Healthy oral mucosa	63	Male	No									0.000372829	0.0273171	0.00188817	0.0268213	0.00807042	0.00015461	0.324382	0.174522
HNSCC117	Healthy	Healthy oral mucosa	63	Male	Yes									0.000699998	0.0360158	0.00447744	0.036356	0.0051992	0.00133867	1.94231	0.846117
HNSCC118	Healthy	Healthy oral mucosa	42	Male	Yes									6.95966e-05	0.0307534	0.0179379	0.0501518	0.0173808	0.00990793	0.700971	0.249463
HNSCC119	Healthy	Healthy oral mucosa	71	Male	No									0.000294481	0.014247	0.00143825	0.0183997	0.00317036	0.00059913	0.261748	0.144881
HNSCC120	Healthy	Healthy oral mucosa	59	Male	Yes									0.000404536	0.0098614	0.00299637	0.0132175	0.00895786	0.00881216	0.235043	0.0761063
HNSCC121	Healthy	Healthy oral mucosa	42	Male	No									3.15252e-05	0.00647971	0.000531897	0.00656262	0.00623994	0.000673384	0.216907	0.0876684
HNSCC122	Healthy	Healthy oral mucosa	89	Male	No									0.000266925	0.0235671	0.00762444	0.0233267	0.0178956	0.00315216	0.17209	0.133515
HNSCC123	Healthy	Healthy oral mucosa	59	Male	No									0.000173871	0.00923433	0.000716548	0.0155825	0.00254837	0.00020727	0.0914549	0.0586311
HNSCC124	Healthy	Healthy oral mucosa	63	Male	Yes									0.000946077	0.0045983	0.00214661	0.0197205	0.00714413	0.00176975	0.317916	0.137794
HNSCC125	Healthy	Healthy oral mucosa	49	Male	No									0.00120475	0.0437965	0.000763308	0.0323998	0.00737678	0.000500295	0.229754	0.183803
HNSCC126	Healthy	Healthy oral mucosa	56	Male	No									0.000129611	0.0863629	0.0274332	0.043748	0.0340866	0.0112604	0.63442	0.451091
HNSCC127	Healthy	Healthy oral mucosa	71	Male	No									0.000654019	0.0423063	0.00257265	0.0357996	0.0104323	0.00120669	0.403992	0.287167
HNSCC128	Healthy	Healthy oral mucosa	42	Male	No									7.45806e-05	0.0814386	0.00738137	0.0631896	0.0237496	0.00291968	1.74503	1.04732
HNSCC129	Healthy	Healthy oral mucosa	57	Female	No									1.8242e-05	0.0431676	0.00499956	0.0408534	0.0132305	0.000510449	0.19896	0.181754
HNSCC130	Healthy	Healthy oral mucosa	44	Male	No									5.0061e-05	0.0646429	0.0590788	0.0856116	0.0482203	0.0217755	0.163403	0.117585
HNSCC131	Healthy	Healthy oral mucosa	51	Female	No									0.00359012	0.0730611	0.012038	0.0584062	0.0353446	0.0108264	0.521188	0.267609
HNSCC132	Healthy	Healthy oral mucosa	39	Male	Yes									0.000142269	0.126938	0.061927	0.138541	0.120906	0.0761363	0.132326	0.0901047
HNSCC133	Healthy	Healthy oral mucosa	35	Female	No									2.02119e-05	0.0601386	0.0018434	0.0301348	0.0183391	0.00145995	0.358326	0.261248
HNSCC134	Healthy	Healthy oral mucosa	74	Female	No									0.000251511	0.152141	0.0718441	0.0820647	0.0737974	0.0273354	0.449788	0.18378
HNSCC135	Healthy	Healthy oral mucosa	42	Male	Yes									5.9373e-05	0.0601408	0.0098812	0.059718	0.0236107	0.00585785	0.437854	0.324835
HNSCC136	Healthy	Healthy oral mucosa	39	Male	No									0.000369162	0.0781158	0.0488229	0.105332	0.0641754	0.0373247	0.017252	0.00279139
HNSCC137	Healthy	Healthy oral mucosa	52	Female	No									0.000525861	0.0649842	0.0662363	0.0893563	0.0475736	0.0272243	0.000303021	0.000287072
HNSCC138	Healthy	Healthy oral mucosa	42	Female	No									5.09056e-05	0.11615	0.0467596	0.139627	0.085311	0.0331543	0.152928	0.119299
HNSCC139	Healthy	Healthy oral mucosa	46	Male	Yes									0.00013808	0.0238015	0.000921912	0.0384427	0.0193903	0.00198617	0.140657	0.0496127
HNSCC140	Healthy	Healthy oral mucosa	46	Male	No									0.00246733	0.00354997	0.000976495	0.0061797	0.00246218	0.00017274	0.131565	0.106682
HNSCC141	Healthy	Healthy oral mucosa	67	Male	No									0.0005309	0.0725842	0.0310465	0.0807502	0.0838253	0.0299581	1.30522	0.544447
HNSCC142	Healthy	Healthy oral mucosa	40	Male	Yes									0.000781497	0.0712323	0.00719746	0.038094	0.0162888	0.00279036	0.323105	0.20517
HNSCC143	Healthy	Healthy oral mucosa	71	Male	No									0.000339692	0.149504	0.0185501	0.050236	0.072851	0.0175878	0.791424	0.604747
HNSCC144	Healthy	Healthy oral mucosa	53	Male	No									0.000505784	0.0179729	0.000886522	0.0125043	0.00690889	0.00027282	0.0857329	0.0820509

## Sheet: Supplemental Table S3
Supplemental Table S3. Association of clinicopathological characteristics (p-values from TNMplot). Statistically significant p-values are in bold.
Expression of PGR in HNSCC based on age		Expression of PAQR5 in HNSCC based on age		Expression of PAQR6 in HNSCC based on age		Expression of PAQR7 in HNSCC based on age		Expression of PAQR8 in HNSCC based on age		Expression of PAQR9 in HNSCC based on age		Expression of PGRMC1 in HNSCC based on age		Expression of PGRMC2 in HNSCC based on age
Age (21-40 y)^ vs. Age (41-60 y)	0.94728	Age (21-40 y)^ vs. Age (41-60 y)	0.24958	Age (21-40 y)^ vs. Age (41-60 y)	0.64574	Age (21-40 y)^ vs. Age (41-60 y)	0.42816	Age (21-40 y) vs. Age (41-60 y)^	0.31922	Age (21-40 y)ø vs. Age (41-60 y)ø	0.066539	Age (21-40 y) vs. Age (41-60 y)^	0.9005	Age (21-40 y)^ vs. Age (41-60 y)	0.96844
Age (21-40 y)^ vs. Age (61-80 y)	0.57022	Age (21-40 y)^ vs. Age (61-80 y)	0.120023	Age (21-40 y)^ vs. Age (61-80 y)	0.38932	Age (21-40 y)^ vs. Age (61-80 y)	0.40968	Age (21-40 y) vs. Age (61-80 y)^	0.155616	Age (21-40 y)ø vs. Age (61-80 y)ø	0.10598	Age (21-40 y)^ vs. Age (61-80 y)	0.61964	Age (21-40 y)^ vs. Age (61-80 y)	0.86078
Age (21-40 y)^ vs. Age (81-100 y)	0.6452	Age (21-40 y)^ vs. Age (81-100 y)	0.3192	Age (21-40 y)^ vs. Age (81-100 y)	0.5959	Age (21-40 y)^ vs. Age (81-100 y)	0.47664	Age (21-40 y) vs. Age (81-100 y)^	0.43462	Age (21-40 y)ø vs. Age (81-100 y)ø	0.83846	Age (21-40 y)^ vs. Age (81-100 y)	0.096336	Age (21-40 y)^ vs. Age (81-100 y)	0.57316
Age (41-60 y) vs. Age (61-80 y)^	0.44568	Age (41-60 y)^ vs. Age (61-80 y)	0.59008	Age (41-60 y) vs. Age (61-80 y)^	0.56174	Age (41-60 y)^ vs. Age (61-80 y)	0.75116	Age (41-60 y)^ vs. Age (61-80 y)	0.061144	Age (41-60 y)ø vs. Age (61-80 y)ø	0.86862	Age (41-60 y)^ vs. Age (61-80 y)	0.33274	Age (41-60 y)^ vs. Age (61-80 y)	0.70378
Age (41-60 y) vs. Age (81-100 y)^	0.5467	Age (41-60 y) vs. Age (81-100 y)^	0.9497	Age (41-60 y)^ vs. Age (81-100 y)	0.2783	Age (41-60 y)^ vs. Age (81-100 y)	0.83052	Age (41-60 y)^ vs. Age (81-100 y)	0.84504	Age (41-60 y)ø vs. Age (81-100 y)ø	0.070836	Age (41-60 y)^ vs. Age (81-100 y)	0.04028	Age (41-60 y) vs. Age (81-100 y)^	0.4985
Age (61-80 y) vs. Age (81-100 y)^	0.90708	Age (61-80 y) vs. Age (81-100 y)^	0.74328	Age (61-80 y)^ vs. Age (81-100 y)	0.145079	Age (61-80 y)^ vs. Age (81-100 y)	0.9493	Age (61-80 y)^ vs. Age (81-100 y)	0.33418	Age (61-80 y)ø vs. Age (81-100 y)ø	0.103664	Age (61-80 y)^ vs. Age (81-100 y)	0.118842	Age (61-80 y) vs. Age (81-100 y)^	0.5524
Expression of PGR in HNSCC based on gender		Expression of PAQR5 in HNSCC based on gender		Expression of PAQR6 in HNSCC based on gender		Expression of PAQR7 in HNSCC based on gender		Expression of PAQR8 in HNSCC based on gender		Expression of PAQR9 in HNSCC based on gender		Expression of PGRMC1 in HNSCC based on gender		Expression of PGRMC2 in HNSCC based on gender
Male vs. Female^	0.48646	Male vs. Female^	0.0135975	Male vs. Female^	0.59286	Male^ vs. Female	0.43916	Male^ vs. Female	0.065039	Maleø vs. Femaleø	0.93898	Male^ vs. Female	0.061785	Male^ vs. Female	0.032479
Expression of PGR in HNSCC based on lymph node status		Expression of PAQR5 in HNSCC based on lymph node status		Expression of PAQR6 in HNSCC based on lymph node status		Expression of PAQR7 in HNSCC based on lymph node status		Expression of PAQR8 in HNSCC based on lymph node status		Expression of PAQR9 in HNSCC based on lymph node status		Expression of PGRMC1 in HNSCC based on lymph node status		Expression of PGRMC2 in HNSCC based on lymph node status
N0^ vs. N1	0.125082	N0^ vs. N1	0.3624	N0^ vs. N1	0.29928	N0^ vs. N1	0.76616	N0^ vs. N1	0.38656	N0ø vs. N1^	0.36524	N0 vs. N1^	0.70388	N0^ vs. N1	0.70734
N0^ vs. N2	0.178679	N0 vs. N2^	0.75434	N0 vs. N2^	0.64158	N0 vs. N2^	0.93188	N0 vs. N2^	0.030418	N0ø vs. N2^	0.30852	N0 vs. N2^	0.14702	N0 vs. N2^	0.99798
N0^ vs. N3	0.033861	N0^ vs. N3	0.190563	N0 vs. N3^	0.20534	N0 vs. N3^	0.48222	N0 vs. N3^	0.98416	N0ø vs. N3^	0.0091448	N0 vs. N3^	0.123245	N0 vs. N3^	0.044402
N1 vs. N2^	0.9232	N1 vs. N2^	0.47352	N1 vs. N2^	0.85508	N1 vs. N2^	0.76412	N1 vs. N2^	0.26678	N1 vs. N2^	0.45362	N1 vs. N2^	0.21434	N1 vs. N2^	0.8552
N1^ vs. N3	0.36716	N1^ vs. N3	0.35598	N1 vs. N3^	0.26988	N1 vs. N3^	0.63842	N1 vs. N3^	0.5149	N1^ vs. N3	0.045116	N1 vs. N3^	0.180241	N1 vs. N3^	0.030643
N2^ vs. N3	0.2973	N2^ vs. N3	0.185065	N2^ vs. N3	0.25122	N2 vs. N3^	0.37292	N2^ vs. N3	0.137176	N2^ vs. N3	0.192899	N2^ vs. N3	0.76874	N2 vs. N3^	0.061583
Expression of PGR in HNSCC based on individual cancer stages		Expression of PAQR5 in HNSCC based on individual cancer stages		Expression of PAQR6 in HNSCC based on individual cancer stages		Expression of PAQR7 in HNSCC based on individual cancer stages		Expression of PAQR8 in HNSCC based on individual cancer stages		Expression of PAQR9 in HNSCC based on individual cancer stages		Expression of PGRMC1 in HNSCC based on individual cancer stages		Expression of PGRMC2 in HNSCC based on individual cancer stages
Stage 1^ vs. Stage 2	0.2106	Stage 1^ vs. Stage 2	0.042103	Stage 1 vs. Stage 2^	0.45614	Stage 1 vs. Stage 2^	0.41394	Stage 1^ vs. Stage 2	0.6736	Stage 1ø vs. Stage 2ø	0.2258	Stage 1 vs. Stage 2^	0.0195184	Stage 1 vs. Stage 2^	0.46388
Stage 1^ vs. Stage 3	0.24118	Stage 1^ vs. Stage 3	0.31066	Stage 1 vs. Stage 3^	0.199638	Stage 1^ vs. Stage 3	0.39116	Stage 1^ vs. Stage 3	0.86046	Stage 1ø vs. Stage 3^	0.9329	Stage 1 vs. Stage 3^	0.160065	Stage 1 vs. Stage 3^	0.72004
Stage 1^ vs. Stage 4	0.111283	Stage 1^ vs. Stage 4	0.113819	Stage 1 vs. Stage 4^	0.148277	Stage 1 vs. Stage 4^	0.029641	Stage 1^ vs. Stage 4	0.66074	Stage 1ø vs. Stage 4ø	0.065735	Stage 1 vs. Stage 4^	0.0143183	Stage 1 vs. Stage 4^	0.08206
Stage 2 vs. Stage 3^	0.35858	Stage 2^ vs. Stage 3	0.28318	Stage 2^ vs. Stage 3	0.41364	Stage 2^ vs. Stage 3	0.94784	Stage 2^ vs. Stage 3	0.50592	Stage 2ø vs. Stage 3^	0.189822	Stage 2^ vs. Stage 3	0.136998	Stage 2^ vs. Stage 3	0.128021
Stage 2 vs. Stage 4^	0.3558	Stage 2 vs. Stage 4^	0.47462	Stage 2^ vs. Stage 4	0.32282	Stage 2 vs. Stage 4^	0.139298	Stage 2 vs. Stage 4^	0.99478	Stage 2ø vs. Stage 4ø	0.94412	Stage 2 vs. Stage 4^	0.85964	Stage 2 vs. Stage 4^	0.148257
Stage 3^ vs. Stage 4	0.9785	Stage 3 vs. Stage 4^	0.53464	Stage 3 vs. Stage 4^	0.9428	Stage 3 vs. Stage 4^	0.2452	Stage 3 vs. Stage 4^	0.4483	Stage 3^ vs. Stage 4ø	0.0146806	Stage 3 vs. Stage 4^	0.031984	Stage 3 vs. Stage 4^	0.000104945
Expression of PGR in HNSCC based on tumor grade		Expression of PAQR5 in HNSCC based on tumor grade		Expression of PAQR6 in HNSCC based on tumor grade		Expression of PAQR7 in HNSCC based on tumor grade		Expression of PAQR8 in HNSCC based on tumor grade		Expression of PAQR9 in HNSCC based on tumor grade		Expression of PGRMC1 in HNSCC based on tumor grade		Expression of PGRMC2 in HNSCC based on tumor grade
Grade 1 vs. Grade 2^	0.0034238	Grade 1^ vs. Grade 2	0.0059622	Grade 1^ vs. Grade 2	0.47326	Grade 1 vs. Grade 2^	0.121698	Grade 1 vs. Grade 2^	0.00032117	Grade 1ø vs. Grade 2ø	0.000176949	Grade 1 vs. Grade 2^	0.0006975	Grade 1 vs. Grade 2^	0.067822
Grade 1 vs. Grade 3^	0.0167787	Grade 1^ vs. Grade 3	3.0504e-06	Grade 1^ vs. Grade 3	0.96836	Grade 1^ vs. Grade 3	0.81706	Grade 1 vs. Grade 3^	2.8916e-07	Grade 1ø vs. Grade 3ø	0.004499	Grade 1 vs. Grade 3^	0.000162481	Grade 1 vs. Grade 3^	0.011063
Grade 1^ vs. Grade 4	0.174577	Grade 1^ vs. Grade 4	1.8173e-08	Grade 1^ vs. Grade 4	0.026156	Grade 1^ vs. Grade 4	0.175743	Grade 1 vs. Grade 4^	0.0158614	Grade 1ø vs. Grade 4^	0.22442	Grade 1 vs. Grade 4^	0.00087847	Grade 1 vs. Grade 4^	0.0022435
Grade 2 vs. Grade 3^	0.148583	Grade 2^ vs. Grade 3	5.8477e-07	Grade 2^ vs. Grade 3	0.51092	Grade 2^ vs. Grade 3	0.031035	Grade 2 vs. Grade 3^	0.041039	Grade 2ø vs. Grade 3ø	0.56616	Grade 2 vs. Grade 3^	0.21694	Grade 2 vs. Grade 3^	0.167104
Grade 2^ vs. Grade 4	0.51634	Grade 2^ vs. Grade 4	9.0973e-07	Grade 2^ vs. Grade 4	0.056417	Grade 2^ vs. Grade 4	0.125182	Grade 2 vs. Grade 4^	0.00051705	Grade 2ø vs. Grade 4^	0.93088	Grade 2 vs. Grade 4^	0.0198351	Grade 2 vs. Grade 4^	0.0177353
Grade 3^ vs. Grade 4	0.090764	Grade 3 vs. Grade 4^	0.006823	Grade 3^ vs. Grade 4	0.048957	Grade 3^ vs. Grade 4	0.24044	Grade 3 vs. Grade 4^	0.0016026	Grade 3ø vs. Grade 4^	0.93582	Grade 3 vs. Grade 4^	0.062195	Grade 3 vs. Grade 4^	0.060323
Expression of PGR in HNSCC based on HPV status		Expression of PAQR5 in HNSCC based on HPV status		Expression of PAQR6 in HNSCC based on HPV status		Expression of PAQR7 in HNSCC based on HPV status		Expression of PAQR8 in HNSCC based on HPV status		Expression of PAQR9 in HNSCC based on HPV status		Expression of PGRMC1 in HNSCC based on HPV status		Expression of PGRMC2 in HNSCC based on HPV status
HPV+^ vs. HPV-	0.2762	HPV+ vs. HPV-^	<1E-12	HPV+^ vs. HPV-	0.4115	HPV+ vs. HPV-^	0.025839	HPV+^ vs. HPV-	5.6236e-07	HPV+^ vs. HPV-ø	0.022685	HPV+^ vs. HPV-	0.0070366	HPV+^ vs. HPV-	0.00027829
^ indicates category with higher expression; ø indicates category with no expression; HNSCC – head and neck squamous cell carcinomas; HPV – human papillomavirus; HPV- – HPV negative; HPV+ – HPV-positive; N – lymph node involvement; y – years
